# Supplementary material for: Correction: Activation of Nuclear Factor Kappa B in the Hepatic Stellate Cells of Mice with Schistosomiasis Japonica
Source: PLoS One. 2020 Dec 17;15(12):e0243667. doi: 10.1371/journal.pone.0243667 (PMC7746179; doi:10.1371/journal.pone.0243667)
Supplement: S2 File — (ZIP) [file pone.0243667.s002.zip]

Archive with 6 entries (6 files):
- S2. Original data underlying results reported in Figure 2.xlsx
- S3. Original data underlying results reported in Figure 3.xlsx
- S4. Original data underlying results reported in Figure 4 (1).xlsx
- S5. Original data underlying results reported in Figure 5.xlsx
- S6. Original data underlying results reported in Figure 6.xlsx
- S1. Original data underlying results reported in Figure 1.xlsx
