# Supplementary material for: Correction: Activation of Nuclear Factor Kappa B in the Hepatic Stellate Cells of Mice with Schistosomiasis Japonica
Source: PLoS One. 2020 Dec 17;15(12):e0243667. doi: 10.1371/journal.pone.0243667 (PMC7746179; doi:10.1371/journal.pone.0243667)
Supplement: S2 File — (ZIP) [file pone.0243667.s002.zip › S2. Original data underlying results reported in Figure 2.xlsx]

## Sheet: 工作表1
	Fig 2C. nuclear positive NPC (%)
		Day 0	Day 21	Day 32	Day 42
	mouse 1	4.3	6.6	11.9	14.3
	mouse 2	4	6.1	12.3	11.8
	mouse 3	1.8	8.3	10.1	12.7
	mouse 4	2.8	6.8	12	9.8
	mouse 5	2.1	7.9	11.6	12.4
