# Supplementary material for: Correction: Activation of Nuclear Factor Kappa B in the Hepatic Stellate Cells of Mice with Schistosomiasis Japonica
Source: PLoS One. 2020 Dec 17;15(12):e0243667. doi: 10.1371/journal.pone.0243667 (PMC7746179; doi:10.1371/journal.pone.0243667)
Supplement: S2 File — (ZIP) [file pone.0243667.s002.zip › S3. Original data underlying results reported in Figure 3.xlsx]

## Sheet: 工作表1
	Fig 3A. Flow cytometric analysis
			CD 11 positive cell
	HSC from normal liver		0.0102
	HSC from infected liver		0.1252
	Fig 3B. ALB mRNA (% of Hep)
		normal HSC	infected HSC	Hepatocyte
	Cell 1	0.14	0.07	100
	Cell 2	0.21	0.24	102.44
	Cell 3	0.18	0.16	97.26
	Fig 3C. CD31 mRNA (% of EC)
		normal HSC	infected HSC	Endothelial cell
	Cell 1	0.42	0.41	100
	Cell 2	0.56	0.27	96.82
	Cell 3	0.37	0.55	103.53
