# Supplementary material for: Correction: Activation of Nuclear Factor Kappa B in the Hepatic Stellate Cells of Mice with Schistosomiasis Japonica
Source: PLoS One. 2020 Dec 17;15(12):e0243667. doi: 10.1371/journal.pone.0243667 (PMC7746179; doi:10.1371/journal.pone.0243667)
Supplement: S2 File — (ZIP) [file pone.0243667.s002.zip › S4. Original data underlying results reported in Figure 4 (1).xlsx]

## Sheet: Fig 4
	The values for individual densitometry measurements of Fig 4A
		day 0	day 21	day 32	day 42	The Figure 4A included six blots which were separately incubated with different individual antibodies and the signals were also separately displayed and scanned. The quantification of each panel immage data was performed using Image J software (Image J, USA).
	p65 cytoplasm	89.3	99.6	107.7	106.8
	GAPDH cytoplasm	147.2	133.5	159.7	171.4
	p65 nuclear	57.7	95.6	166.5	30.1
	H1 nuclear	180.8	198.3	185.9	219.9
	p65 total	117.4	134.8	158.5	62.4
	GAPDH total	127.1	102.2	102.3	117.2
	Fig 4B. nuclear p65 / cytoplasm p65
		Day 0	Day 21	Day 32	Day 42	As described in the Methods,the activity of NF-kB was calculated as the following formula: (the intensity of nuclear p65/the intensity of nuclear Histone H1.0)/(the intensity of cytoplasm p65/the intensity of cytoplasm GAPDH). The ordinate label "nuclear p65 / cytoplasm p65" in Fig. 4B is the abbreviation of this formula. In addition, the intensities of NF-kB activity from all HSC samples were no…
	HSC 1	1	1.22	2.51	0.41
	HSC 2	1.13	1.61	3.22	0.62
	HSC 3	0.92	1.49	3.62	0.53
	Fig 4C. total p65 / total GAPDH
		Day 0	Day 21	Day 32	Day 42	As described above, the intensities of total p65 expression from all HSC samples were normalized to that from one sample in Day 0. Results are expressed as fold changes relative to this reference sample.
	HSC 1	1	1.43	1.68	0.58
	HSC 2	0.92	1.23	1.44	0.42
	HSC 3	1.18	1.29	1.74	0.61
	Fig 4D. Ccl2 mRNA (fold change)
		Day 0	Day 21	Day 32	Day 42
	HSC 1	1	7.21	35.1	29.55
	HSC 2	1.25	5.29	37.38	24.95
	HSC 3	1.18	5.97	42.61	30.16
	Fig 4E. Ccl3 mRNA (fold change)
		Day 0	Day 21	Day 32	Day 42
	HSC 1	1	4.83	28.34	7.63
	HSC 2	0.82	3.19	34.85	10.69
	HSC 3	1.29	3.55	26.75	8.15
	Fig 4F. Ccl5 mRNA (fold change)
		Day 0	Day 21	Day 32	Day 42
	HSC 1	1	14.42	68.36	11.79
	HSC 2	1.32	10.27	50.51	15.72
	HSC 3	1.27	16.93	58.13	14.82
	Fig 4G. Cxcl1 mRNA (fold change)
		Day 0	Day 21	Day 32	Day 42
	HSC 1	1	0.93	1.39	1.52
	HSC 2	1.21	1.18	1.59	1.06
	HSC 3	0.87	1.38	1.24	1.41
	Fig 4H. a-SMA mRNA (fold change)
		Day 0	Day 21	Day 32	Day 42
	HSC 1	1	4.01	9.32	21.43
	HSC 2	1.28	3.29	11.05	24.82
	HSC 3	1.07	4.26	12.58	26.38
	Fig 4I. Col1a1 mRNA (fold change)
		Day 0	Day 21	Day 32	Day 42
	HSC 1	1	0.9	1.34	16.34
	HSC 2	1.27	0.79	1.29	18.05
	HSC 3	1.08	1.03	1.24	17.95
