# Supplementary material for: Correction: Activation of Nuclear Factor Kappa B in the Hepatic Stellate Cells of Mice with Schistosomiasis Japonica
Source: PLoS One. 2020 Dec 17;15(12):e0243667. doi: 10.1371/journal.pone.0243667 (PMC7746179; doi:10.1371/journal.pone.0243667)
Supplement: S2 File — (ZIP) [file pone.0243667.s002.zip › S5. Original data underlying results reported in Figure 5.xlsx]

## Sheet: 工作表1
	Fig 5A. LPS in serum portal circulation (EU/mL)
		Day 0	Day 21	Day 32	Day 42
	mouse 1	0.34	0.23	0.37	0.19
	mouse 2	0.28	0.27	0.3	0.42
	mouse 3	0.25	0.33	0.37	0.38
	mouse 4	0.24	0.32	0.28	0.3
	mouse 5	0.23	0.21	0.38	0.21
	Fig 5B. LPS in serum systemic circulation(EU/mL)
		Day 0	Day 21	Day 32	Day 42
	mouse 1	0.27	0.31	0.37	0.35
	mouse 2	0.29	0.34	0.32	0.26
	mouse 3	0.26	0.31	0.21	0.29
	mouse 4	0.28	0.32	0.26	0.25
	mouse 5	0.26	0.3	0.3	0.44
	Fig 5C. TLR4 mRNA (fold change)
		Day 0	Day 21	Day 32	Day 42
	HSC 1	1	1.08	0.88	0.75
	HSC 2	1.05	1.12	0.96	0.88
	HSC 3	0.94	0.92	0.91	0.92
