# Supplementary material for: Correction: Activation of Nuclear Factor Kappa B in the Hepatic Stellate Cells of Mice with Schistosomiasis Japonica
Source: PLoS One. 2020 Dec 17;15(12):e0243667. doi: 10.1371/journal.pone.0243667 (PMC7746179; doi:10.1371/journal.pone.0243667)
Supplement: S2 File — (ZIP) [file pone.0243667.s002.zip › S6. Original data underlying results reported in Figure 6.xlsx]

## Sheet: 工作表1
	Fig 6A. miR-146a (fold change)
		Day 0	Day 21	Day 32	Day 42
	HSC 1	1	1.25	1.24	2.08
	HSC 2	1.08	1.28	1.47	1.98
	HSC 3	0.93	1.09	1.42	2.29
	Fig 6B. miR-146b (fold change)
		Day 0	Day 21	Day 32	Day 42
	HSC 1	1	0.86	1.27	4.89
	HSC 2	0.86	0.91	1.18	4.03
	HSC 3	1.12	1.06	1.09	3.56
	Fig 6C. TRAF6 / GAPDH
		Day 0	Day 21	Day 32	Day 42	The intensities of TRAF6 expression from all HSC samples were normalized to that from one sample in Day 0. Results are expressed as fold changes relative to this reference sample.
	HSC 1	1	1.14	0.89	0.69
	HSC 2	0.94	1.07	0.82	0.62
	HSC 3	0.91	0.95	0.75	0.65
