# Supplementary material for: Correction: Activation of Nuclear Factor Kappa B in the Hepatic Stellate Cells of Mice with Schistosomiasis Japonica
Source: PLoS One. 2020 Dec 17;15(12):e0243667. doi: 10.1371/journal.pone.0243667 (PMC7746179; doi:10.1371/journal.pone.0243667)
Supplement: S2 File — (ZIP) [file pone.0243667.s002.zip › S1. Original data underlying results reported in Figure 1.xlsx]

## Sheet: 工作表1
	Fig 1B. parasite pairs
		Day 0	Day 21	Day 32	Day 42
	mouse 1	0	4	4	4
	mouse 2	0	4	4	3
	mouse 3	0	4	4	4
	mouse 4	0	5	3	5
	mouse 5	0	5	6	4
	Fig 1C. Egg counting (x104/g liver)
		Day 0	Day 21	Day 32	Day 42
	mouse 1	0	0	1.2	4.5
	mouse 2	0	0	1.4	5.2
	mouse 3	0	0	0.8	5.6
	mouse 4	0	0	0.7	4.1
	mouse 5	0	0	0.9	4.8
