# Supplementary material for: Correction: Activation of Nuclear Factor Kappa B in the Hepatic Stellate Cells of Mice with Schistosomiasis Japonica
Source: PLoS One. 2020 Dec 17;15(12):e0243667. doi: 10.1371/journal.pone.0243667 (PMC7746179; doi:10.1371/journal.pone.0243667)
Supplement: S3 File — (ZIP) [file pone.0243667.s003.zip]

Archive with 3 entries (3 files):
- S3 File/Fig 1A.ppt
- S3 File/Fig 2A.ppt
- S3 File/Fig 6C.ppt
